# Supplementary material for: Multiple Job Holding, Job Changes, and Associations with Gestational Diabetes and Pregnancy-Related Hypertension in the National Birth Defects Prevention Study
Source: Int J Environ Res Public Health. 2024 May 14;21(5):619. doi: 10.3390/ijerph21050619 (PMC11121455; doi:10.3390/ijerph21050619)
Supplement: Supplementary file 1 [file ijerph-21-00619-s001.zip]

Archive with 1 entries (1 files):
- ijerph-2926683-supplementary.pdf
